# Supplementary material for: Unbalanced Expression of Glutathione Peroxidase 4 and Arachidonate 15-Lipoxygenase Affects Acrosome Reaction and In Vitro Fertilization
Source: Int J Mol Sci. 2022 Aug 31;23(17):9907. doi: 10.3390/ijms23179907 (PMC9456195; doi:10.3390/ijms23179907)
Supplement: Supplementary file 1 [file ijms-23-09907-s001.zip]

Archive with 1 entries (1 files):
- ijms-1836017-supplementary.pdf
